# Supplementary material for: New Alien Plant Taxa for Italy and Europe: An Update
Source: Plants (Basel). 2024 Feb 24;13(5):620. doi: 10.3390/plants13050620 (PMC10934091; doi:10.3390/plants13050620)
Supplement: Supplementary file 1 [file plants-13-00620-s001.zip]

Archive with 1 entries (1 files):
- plants-2876964-supplementary.xlsx
